# Supplementary material for: Prognostic Value of the Albumin-Bilirubin Grade for the Prediction of Post-Hepatectomy Liver Failure: A Systematic Review and Meta-Analysis
Source: J Clin Med. 2021 May 8;10(9):2011. doi: 10.3390/jcm10092011 (PMC8125808; doi:10.3390/jcm10092011)
Supplement: Supplementary file 1 [file jcm-10-02011-s001.zip]

Archive with 1 entries (1 files):
- jcm-1135284-supplementary.pdf
